# Supplementary material for: EFICAz2: enzyme function inference by a combined approach enhanced by machine learning
Source: BMC Bioinformatics. 2009 Apr 13;10:107. doi: 10.1186/1471-2105-10-107 (PMC2670841; doi:10.1186/1471-2105-10-107)
Supplement: Additional file 2 — Novel enzyme function annotations of the human proteome by EFICAz2. Excel spreadsheet listing all the three-field or four-field EC numbers assigned by EFICAz2 version 13 to human proteins that were not annotated as enzymes in the Release 47.0 of the KEGG database. [file 1471-2105-10-107-S2.xls]

## Sheet: EFICAz2_unique
#	NCBI-GeneID	Three-field EC number				#	NCBI-GeneID	Four-field EC number
1	283	3	1	27		1	416	3	1	6	1
2	331	6	3	2		2	416	3	1	6	2
3	416	3	1	6		3	439	3	6	3	16
4	439	3	6	3		4	825	3	4	22	54
5	747	3	1	1		5	835	3	4	22	55
6	1105	3	6	1		6	836	3	4	22	56
7	1107	3	6	1		7	837	3	4	22	57
8	1108	3	6	1		8	839	3	4	22	59
9	1117	3	2	1		9	840	3	4	22	60
10	1487	1	1	1		10	841	3	4	22	61
11	1641	2	7	11		11	842	3	4	22	62
12	1653	3	6	1		12	843	3	4	22	63
13	1654	3	6	1		13	1506	3	4	21	1
14	1659	3	6	1		14	1775	3	1	21	1
15	1660	3	6	1		15	1776	3	1	21	1
16	1662	3	6	1		16	2070	3	1	3	48
17	1775	3	1	21		17	2098	3	1	2	12
18	1808	3	5	2		18	2138	3	1	3	48
19	1809	3	5	2		19	2683	2	4	1	22
20	1973	3	6	1		20	2683	2	4	1	38
21	1974	3	6	1		21	2683	2	4	1	90
22	2070	3	1	3		22	2687	2	3	2	2
23	2074	3	6	1		23	3083	3	4	21	38
24	2091	2	1	1		24	3141	6	3	4	10
25	2138	3	1	3		25	3141	6	3	4	11
26	2687	2	3	2		26	3141	6	3	4	15
27	2963	3	6	1		27	3141	6	3	4	9
28	3070	3	6	1		28	3249	3	4	21	106
29	3276	2	1	1		29	3340	2	8	2	8
30	3508	3	6	1		30	3635	3	1	3	n1
31	3635	3	1	3		31	3703	2	4	1	119
32	3703	2	4	1		32	4016	1	4	3	13
33	4016	1	4	3		33	4122	3	2	1	114
34	4057	3	4	21		34	4144	2	5	1	6
35	4122	3	2	1		35	4627	3	6	3	14
36	4144	2	5	1		36	4832	2	7	4	6
37	4287	3	4	22		37	5153	3	1	4	17
38	4627	3	6	3		38	5243	3	6	3	44
39	4832	2	7	4		39	5244	3	6	3	44
40	5153	3	1	4		40	5425	2	7	7	7
41	5188	6	3	5		41	5435	2	7	7	6
42	5239	5	4	2		42	5635	2	7	6	1
43	5243	3	6	3		43	5636	2	7	6	1
44	5244	3	6	3		44	5783	3	1	3	48
45	5425	2	7	7		45	5833	2	7	7	14
46	5435	2	7	7		46	5883	3	1	11	2
47	5635	2	7	6		47	6037	3	1	27	5
48	5636	2	7	6		48	6296	6	2	1	2
49	5783	3	1	3		49	6419	2	1	1	43
50	5833	2	7	7		50	6448	3	10	1	1
51	5883	3	1	11		51	6872	2	7	11	1
52	5927	1	14	11		52	6880	2	7	4	3
53	5976	3	6	1		53	7184	2	7	13	3
54	6015	6	3	2		54	7204	2	7	11	1
55	6038	3	1	27		55	7226	3	6	1	13
56	6039	3	1	27		56	7272	2	7	12	1
57	6041	3	1	26		57	7273	2	7	11	1
58	6296	6	2	1		58	7468	2	1	1	43
59	6323	3	1	26		59	7837	1	11	1	7
60	6419	2	1	1		60	7941	3	1	1	47
61	6448	3	10	1		61	7994	2	3	1	48
62	6499	3	6	1		62	8085	2	1	1	43
63	6594	3	6	1		63	8202	2	3	1	48
64	6832	3	6	1		64	8228	3	1	1	3
65	6872	2	7	11		65	8260	2	3	1	88
66	6880	2	7	4		66	8372	3	2	1	35
67	6894	2	1	1		67	8476	2	7	11	1
68	7093	3	4	24		68	8499	3	1	11	6
69	7184	2	7	13		69	8509	2	8	2	8
70	7226	3	6	1		70	8534	2	8	2	21
71	7272	2	7	12		71	8605	3	1	1	4
72	7273	2	7	11		72	8608	1	1	1	105
73	7468	2	1	1		73	8630	1	1	1	105
74	7520	3	6	1		74	8630	1	1	1	62
75	7837	1	11	1		75	8630	1	1	1	63
76	7919	3	6	1		76	8634	6	5	1	4
77	7941	3	1	1		77	8648	2	3	1	48
78	8085	2	1	1		78	8702	2	4	1	22
79	8202	2	3	1		79	8702	2	4	1	38
80	8228	3	1	1		80	8702	2	4	1	90
81	8242	1	14	11		81	8703	2	4	1	22
82	8284	1	14	11		82	8703	2	4	1	38
83	8372	3	2	1		83	8703	2	4	1	90
84	8458	3	6	1		84	8704	2	4	1	22
85	8476	2	7	11		85	8704	2	4	1	38
86	8499	3	1	11		86	8704	2	4	1	90
87	8532	3	4	17		87	8720	3	4	21	112
88	8605	3	1	1		88	8722	3	4	22	41
89	8607	3	6	1		89	8776	3	1	3	48
90	8608	1	1	1		90	8879	4	1	2	27
91	8630	1	1	1		91	8898	3	1	3	48
92	8634	6	5	1		92	8997	2	7	11	1
93	8635	3	1	27		93	9107	3	1	3	48
94	8648	2	3	1		94	9110	3	1	3	48
95	8653	3	6	1		95	9245	2	4	1	102
96	8722	3	4	22		96	9245	2	4	1	150
97	8879	4	1	2		97	9331	2	4	1	38
98	9044	3	6	1		98	9331	2	4	1	90
99	9108	3	1	3		99	9334	2	4	1	38
100	9110	3	1	3		100	9334	2	4	1	90
101	9188	3	6	1		101	9348	2	8	2	8
102	9319	2	7	4		102	9361	3	4	21	53
103	9365	3	2	1		103	9365	3	2	1	31
104	9425	2	3	1		104	9425	2	3	1	48
105	9489	2	7	8		105	9486	2	8	2	5
106	9557	3	6	1		106	9508	3	4	24	14
107	9578	2	7	11		107	9578	2	7	11	1
108	9581	3	4	21		108	9625	2	7	11	1
109	9604	6	3	2		109	9651	3	1	4	11
110	9625	2	7	11		110	9677	2	7	4	21
111	9651	3	1	4		111	9677	2	7	4	24
112	9677	2	7	4		112	9736	3	1	2	15
113	9682	1	14	11		113	9890	3	1	3	4
114	9736	3	1	2		114	9924	3	1	13	4
115	9775	3	6	1		115	9951	2	8	2	23
116	9785	3	6	1		116	10106	3	1	3	16
117	9810	6	3	2		117	10170	1	1	1	105
118	9829	2	7	11		118	10248	3	1	26	5
119	9879	3	6	1		119	10390	2	7	8	1
120	9890	3	1	3		120	10390	2	7	8	2
121	9924	3	1	13		121	10419	2	1	1	125
122	9926	2	3	1		122	10498	2	1	1	125
123	9927	3	6	5		123	10536	1	14	11	7
124	10106	3	1	3		124	10724	2	3	1	48
125	10170	1	1	1		125	10728	5	3	99	3
126	10193	6	3	2		126	10768	3	3	1	1
127	10212	3	6	1		127	10869	3	1	2	15
128	10248	3	1	26		128	10908	3	1	1	5
129	10309	3	2	2		129	11000	6	2	1	7
130	10390	2	7	8		130	11122	3	1	3	48
131	10404	3	4	17		131	11156	3	1	3	48
132	10531	3	4	24		132	11164	3	6	1	13
133	10536	1	14	11		133	11232	2	7	7	7
134	10570	3	5	2		134	11283	1	14	14	1
135	10652	2	3	1		135	22921	1	8	4	12
136	10724	2	3	1		136	23007	3	1	4	11
137	10728	5	3	99		137	23049	2	7	11	1
138	10765	1	14	11		138	23067	2	1	1	43
139	10768	3	3	1		139	23203	3	4	24	64
140	10847	3	6	1		140	23205	6	2	1	3
141	10869	3	1	2		141	23228	3	1	4	11
142	10908	3	1	1		142	23235	2	7	11	1
143	11057	3	1	1		143	23262	2	7	4	21
144	11122	3	1	3		144	23262	2	7	4	24
145	11156	3	1	3		145	23358	3	1	2	15
146	11232	2	7	7		146	23387	2	7	11	1
147	11269	3	6	1		147	23399	3	1	3	16
148	11283	1	14	14		148	23491	3	1	1	1
149	11325	3	6	1		149	23522	2	3	1	48
150	22875	3	1	4		150	23553	3	2	1	35
151	22876	3	1	3		151	23646	3	1	4	4
152	22894	3	1	13		152	23743	2	1	1	5
153	22901	3	1	6		153	25834	2	4	1	145
154	22908	3	1	3		154	25862	3	1	2	15
155	22921	1	8	4		155	25976	2	4	2	30
156	23007	3	1	4		156	26095	3	1	3	48
157	23030	1	14	11		157	26750	2	7	11	1
158	23049	2	7	11		158	27284	2	8	2	4
159	23067	2	1	1		159	29072	2	1	1	43
160	23072	6	3	2		160	29089	6	3	2	19
161	23203	3	4	24		161	29101	3	1	3	16
162	23205	6	2	1		162	29124	3	1	1	5
163	23210	1	14	11		163	50506	1	6	3	1
164	23213	3	1	6		164	50640	3	1	1	5
165	23228	3	1	4		165	51086	2	7	11	1
166	23235	2	7	11		166	51111	2	1	1	43
167	23259	3	1	1		167	51126	2	3	1	88
168	23262	2	7	4		168	51144	1	1	1	62
169	23287	3	4	17		169	51167	1	6	2	2
170	23358	3	1	2		170	51170	1	1	1	62
171	23371	3	1	3		171	51196	3	1	4	11
172	23378	2	1	1		172	51301	2	4	1	102
173	23387	2	7	11		173	51699	3	1	3	3
174	23390	2	3	1		174	51700	1	6	2	2
175	23399	3	1	3		175	53905	1	6	3	1
176	23405	3	1	26		176	54434	3	1	3	16
177	23409	3	5	1		177	54434	3	1	3	48
178	23410	3	5	1		178	54498	1	5	3	11
179	23491	3	1	1		179	54511	4	1	3	4
180	23536	3	5	4		180	54625	2	4	2	30
181	23553	3	2	1		181	54814	2	3	2	5
182	23586	3	6	1		182	54888	2	1	1	29
183	23590	2	5	1		183	54904	2	1	1	43
184	23597	3	1	2		184	54913	3	1	26	5
185	23646	3	1	4		185	54928	3	1	3	25
186	23743	2	1	1		186	54935	3	1	3	16
187	25831	6	3	2		187	54935	3	1	3	48
188	25834	2	4	1		188	54936	3	2	1	143
189	25840	2	1	1		189	54956	2	4	2	30
190	25862	3	1	2		190	54961	3	1	3	16
191	25895	2	1	1		191	54961	3	1	3	48
192	25897	6	3	2		192	54986	2	7	11	1
193	25976	2	4	2		193	54988	6	2	1	2
194	26002	1	14	17		194	55006	2	1	1	36
195	26038	3	6	1		195	55140	2	3	1	48
196	26095	3	1	3		196	55149	2	7	7	19
197	26151	2	3	1		197	55214	1	14	11	7
198	26750	2	7	11		198	55258	4	2	3	1
199	26872	1	16	1		199	55268	4	2	1	17
200	27037	2	1	1		200	55300	2	7	1	67
201	28965	6	2	1		201	55304	2	3	1	50
202	28989	2	1	1		202	55326	2	3	1	51
203	29072	2	1	1		203	55361	2	7	1	67
204	29081	2	1	1		204	55561	2	7	11	1
205	29089	6	3	2		205	56164	2	7	11	1
206	29101	3	1	3		206	56267	2	6	1	7
207	29118	3	6	1		207	56267	4	4	1	13
208	29124	3	1	1		208	56624	3	5	1	23
209	50485	3	6	1		209	56940	3	1	3	16
210	50506	1	11	1		210	56940	3	1	3	48
211	50506	1	6	3		211	56965	2	4	2	30
212	50507	1	6	3		212	57016	1	1	1	21
213	50508	1	6	3		213	57097	2	4	2	30
214	50640	3	1	1		214	57104	3	1	1	3
215	50700	1	1	1		215	57151	3	2	1	17
216	51013	3	1	13		216	57460	3	1	3	16
217	51086	2	7	11		217	57478	3	1	2	15
218	51093	2	1	1		218	57559	3	1	2	15
219	51106	2	1	1		219	57570	2	1	1	31
220	51111	2	1	1		220	57704	3	2	1	45
221	51114	2	3	1		221	57834	1	14	14	1
222	51167	1	6	2		222	58508	2	1	1	43
223	51170	1	1	1		223	63826	5	1	1	18
224	51171	1	1	1		224	64174	3	4	13	19
225	51196	3	1	4		225	64175	1	14	11	7
226	51201	2	3	1		226	64180	3	4	13	19
227	51279	3	4	21		227	64285	3	4	21	105
228	51304	2	3	1		228	64377	2	8	2	5
229	51531	3	1	2		229	64579	2	8	2	8
230	51601	2	3	1		230	64711	2	8	2	23
231	51692	3	1	27		231	64748	3	1	3	4
232	51699	3	1	3		232	64754	2	1	1	43
233	51700	1	6	2		233	64761	2	4	2	30
234	51734	1	8	4		234	64850	2	6	1	44
235	51750	3	6	1		235	64852	2	7	7	52
236	51780	1	14	11		236	65975	2	7	11	1
237	53905	1	11	1		237	66002	1	14	14	1
238	53905	1	6	3		238	78986	3	1	3	16
239	54434	3	1	3		239	78986	3	1	3	48
240	54464	3	1	11		240	79258	3	4	24	11
241	54476	6	3	2		241	79411	3	2	1	23
242	54498	1	5	3		242	79611	6	2	1	1
243	54511	4	1	3		243	79644	1	3	99	5
244	54512	3	1	13		244	79651	3	4	21	105
245	54625	2	4	2		245	79668	2	4	2	30
246	54814	2	3	2		246	79694	3	2	1	130
247	54821	3	6	1		247	79716	3	4	11	1
248	54888	2	1	1		248	79746	4	2	1	17
249	54904	2	1	1		249	79834	2	7	10	2
250	54905	1	14	14		250	79868	2	4	1	141
251	54913	3	1	26		251	79888	2	3	1	23
252	54928	3	1	3		252	79948	3	1	3	4
253	54931	2	1	1		253	80122	2	7	11	1
254	54935	3	1	3		254	80168	2	3	1	22
255	54936	3	2	1		255	80201	2	7	1	1
256	54941	6	3	2		256	80270	1	1	1	145
257	54947	2	3	1		257	80271	2	7	1	127
258	54956	2	4	2		258	80895	3	1	3	16
259	54961	3	1	3		259	81616	6	2	1	3
260	54973	3	1	27		260	83666	2	4	2	30
261	54986	2	7	11		261	83694	2	7	11	1
262	54988	6	2	1		262	83852	2	1	1	43
263	55006	2	1	1		263	83903	2	7	11	1
264	55039	2	1	1		264	83931	2	7	11	1
265	55066	1	5	99		265	84033	2	7	11	1
266	55140	2	3	1		266	84196	3	1	2	15
267	55149	2	7	7		267	84245	5	3	1	23
268	55178	2	1	1		268	84451	2	7	11	25
269	55214	1	14	11		269	84620	2	4	99	1
270	55239	1	14	11		270	84779	2	3	1	88
271	55258	4	2	3		271	84787	2	1	1	43
272	55268	4	2	1		272	84803	2	3	1	51
273	55270	3	6	1		273	84875	2	4	2	30
274	55277	2	7	1		274	85007	2	6	1	44
275	55278	6	3	5		275	85015	3	1	2	15
276	55288	3	6	5		276	85443	2	7	11	1
277	55289	1	3	3		277	85464	3	1	3	16
278	55300	2	7	1		278	85464	3	1	3	48
279	55304	2	3	1		279	85465	2	7	8	1
280	55316	1	3	99		280	89869	3	1	4	11
281	55325	3	4	22		281	89944	3	2	1	23
282	55326	2	3	1		282	91373	2	7	7	23
283	55361	2	7	1		283	92292	2	3	1	13
284	55510	3	6	1		284	92370	3	1	3	2
285	55529	3	1	3		285	93100	2	4	2	11
286	55561	2	7	11		286	93492	3	1	3	67
287	55611	3	1	2		287	93587	2	1	1	31
288	55613	3	1	3		288	112937	3	2	1	23
289	55625	2	3	1		289	113189	2	8	2	5
290	55636	3	6	1		290	113612	1	14	14	1
291	55669	3	6	5		291	113675	4	3	1	17
292	55693	1	14	11		292	114112	1	8	1	9
293	55711	1	2	1		293	115024	3	1	3	5
294	55733	2	3	1		294	116255	2	3	1	22
295	55818	1	14	11		295	119180	3	2	1	17
296	55830	2	4	1		296	119548	3	1	1	3
297	55959	3	1	6		297	121214	1	1	1	105
298	56164	2	7	11		298	121906	3	4	25	1
299	56257	2	1	1		299	122618	3	1	4	4
300	56267	2	6	1		300	122706	3	4	25	1
301	56267	4	4	1		301	123283	6	1	1	3
302	56269	3	6	5		302	123745	3	1	1	4
303	56624	3	5	1		303	123876	6	2	1	2
304	56652	3	6	1		304	124739	3	1	2	15
305	56896	3	5	2		305	124975	2	3	2	2
306	56916	3	6	1		306	125981	3	5	1	23
307	56919	3	6	1		307	126789	5	4	99	12
308	56940	3	1	3		308	127550	2	4	1	87
309	56950	2	1	1		309	128192	5	2	1	8
310	56952	2	4	2		310	129530	3	2	1	17
311	56965	2	4	2		311	131055	5	2	1	8
312	57062	3	6	1		312	131691	5	2	1	8
313	57097	2	4	2		313	133688	2	4	1	17
314	57104	3	1	1		314	136157	3	1	3	16
315	57107	2	5	1		315	136541	3	4	21	4
316	57151	3	2	1		316	137902	1	11	1	7
317	57168	1	14	11		317	138428	3	1	1	29
318	57460	3	1	3		318	138429	2	7	1	68
319	57478	3	1	2		319	138474	2	7	11	1
320	57520	6	3	2		320	139189	2	7	1	107
321	57531	6	3	2		321	139431	1	16	3	1
322	57538	2	7	11		322	140766	3	4	24	14
323	57552	3	1	1		323	140838	3	1	3	29
324	57559	3	1	2		324	143506	3	1	3	16
325	57570	2	1	1		325	145553	3	1	3	48
326	57680	3	6	1		326	145814	3	4	19	3
327	57704	3	2	1		327	145942	3	1	11	6
328	57834	1	14	14		328	146664	2	4	1	155
329	58508	2	1	1		329	147699	3	1	3	16
330	59084	3	1	4		330	147746	2	7	11	1
331	59344	1	13	11		331	149420	2	7	11	1
332	63826	5	1	1		332	150094	2	7	11	1
333	63891	6	3	2		333	150379	3	1	1	3
334	63979	3	6	4		334	150465	6	3	2	25
335	64167	3	4	11		335	150763	2	3	1	15
336	64174	3	4	13		336	151742	3	1	3	16
337	64175	1	14	11		337	152110	2	7	11	1
338	64180	3	4	13		338	152926	3	1	3	16
339	64216	2	1	1		339	157285	2	7	10	2
340	64282	2	7	7		340	158833	2	3	1	75
341	64285	3	4	21		341	158835	2	3	1	75
342	64419	3	1	3		342	160428	1	5	1	6
343	64577	1	2	1		343	164022	5	2	1	8
344	64748	3	1	3		344	164656	3	4	21	109
345	64754	2	1	1		345	165631	2	4	2	30
346	64761	2	4	2		346	167127	2	4	1	17
347	64782	3	1	13		347	167359	2	7	11	1
348	64852	2	7	7		348	170685	3	6	1	52
349	64863	2	1	1		349	170692	3	4	24	14
350	65094	1	14	11		350	196120	3	1	3	16
351	66002	1	14	14		351	200081	3	1	11	6
352	78986	3	1	3		352	200895	1	5	1	3
353	78990	3	1	2		353	203447	2	7	11	1
354	78991	1	8	3		354	219970	2	3	1	13
355	79258	3	4	24		355	253558	2	3	1	51
356	79411	3	2	1		356	253827	1	8	4	12
357	79611	6	2	1		357	254531	2	3	1	51
358	79642	3	1	6		358	254773	3	2	1	17
359	79644	1	3	99		359	255189	3	1	1	4
360	79651	3	4	21		360	255239	2	7	11	1
361	79668	2	4	2		361	256356	2	7	1	30
362	79672	2	7	1		362	256374	5	2	1	8
363	79676	1	14	11		363	259307	1	4	3	2
364	79689	1	16	1		364	283209	2	7	1	106
365	79694	3	2	1		365	283748	3	1	1	4
366	79746	4	2	1		366	284131	3	1	21	7
367	79823	2	1	1		367	285193	3	1	3	16
368	79829	2	3	1		368	285193	3	1	3	48
369	79834	2	7	10		369	285755	5	2	1	8
370	79841	3	4	17		370	286528	3	1	3	16
371	79868	2	4	1		371	317749	1	1	1	184
372	79872	6	3	2		372	333926	3	1	3	16
373	79873	3	6	1		373	338599	3	1	3	16
374	79888	2	3	1		374	338599	3	1	3	48
375	79903	2	3	1		375	339879	2	4	1	142
376	79922	2	1	1		376	340591	4	2	1	1
377	79948	3	1	3		377	341392	6	2	1	2
378	80119	3	6	1		378	342541	5	2	1	8
379	80122	2	7	11		379	343384	5	2	1	8
380	80168	2	3	1		380	346606	2	3	1	20
381	80196	6	3	2		381	346606	2	3	1	22
382	80198	3	1	22		382	347516	2	3	1	75
383	80201	2	7	1		383	347527	3	1	6	2
384	80205	3	6	1		384	348158	6	2	1	2
385	80216	2	7	11		385	353497	2	7	7	7
386	80218	2	3	1		386	373856	3	1	2	15
387	80271	2	7	1		387	374569	3	1	1	47
388	80745	2	1	1		388	374569	3	1	1	5
389	80895	3	1	3		389	374569	3	5	1	1
390	81616	6	2	1		390	375449	2	7	11	1
391	83448	5	4	99		391	375775	3	1	1	5
392	83468	2	4	1		392	377630	3	1	2	15
393	83592	1	1	1		393	387893	2	1	1	43
394	83666	2	4	2		394	389396	2	3	1	13
395	83694	2	7	11		395	389840	2	7	11	25
396	83852	2	1	1		396	389844	1	16	3	1
397	83903	2	7	11		397	389852	3	2	1	17
398	83931	2	7	11		398	389856	3	1	2	15
399	83990	3	6	1		399	390006	5	2	1	8
400	84033	2	7	11		400	390031	3	1	3	16
401	84083	3	6	1		401	390033	3	1	3	16
402	84181	3	6	1		402	390226	4	6	1	2
403	84188	1	2	1		403	390378	5	2	1	8
404	84196	3	1	2		404	390928	3	1	3	2
405	84243	2	3	1		405	391322	4	1	1	84
406	84245	5	3	1		406	391627	3	1	2	15
407	84451	2	7	11		407	392188	3	1	2	15
408	84513	3	1	3		408	392197	3	1	2	15
409	84659	3	1	27		409	402036	4	2	1	1
410	84696	3	1	1		410	402198	2	7	9	3
411	84752	2	4	1		411	440795	4	2	1	1
412	84779	2	3	1		412	441018	2	4	1	17
413	84787	2	1	1		413	441024	1	5	1	15
414	84803	2	3	1		414	441024	1	5	1	5
415	84869	1	1	1		415	441024	3	5	4	9
416	84871	3	4	17		416	441282	1	1	1	21
417	84875	2	4	2		417	441490	1	16	3	1
418	85007	2	6	1		418	441584	3	1	3	16
419	85015	3	1	2		419	493911	3	1	3	74
420	85441	3	6	1		420	574537	2	4	1	17
421	85443	2	7	11		421	641371	3	1	2	2
422	85464	3	1	3		422	642103	3	2	1	20
423	85465	2	7	8		423	642443	1	1	1	1
424	89869	3	1	4		424	642443	1	1	1	284
425	89941	3	6	5		425	643414	3	1	1	3
426	89944	3	2	1		426	643509	1	5	1	3
427	90025	6	3	2		427	643637	2	3	1	13
428	90809	3	1	3		428	643997	5	2	1	8
429	90826	2	1	1		429	644591	5	2	1	8
430	91373	2	7	7		430	644732	3	6	3	4
431	92292	2	3	1		431	644974	2	4	1	142
432	92370	3	1	3		432	645015	2	4	1	142
433	92579	3	1	3		433	645390	4	2	1	1
434	93100	2	4	2		434	645402	3	1	2	15
435	93492	3	1	3		435	645529	3	4	21	10
436	93587	2	1	1		436	645619	2	7	4	3
437	96764	2	1	1		437	645771	2	4	2	30
438	112398	1	14	11		438	645836	3	1	2	15
439	112937	3	2	1		439	646463	6	3	2	19
440	113612	1	14	14		440	646805	6	2	1	2
441	113675	4	3	1		441	647169	2	5	1	18
442	114112	1	8	1		442	647341	3	1	2	15
443	114826	2	1	1		443	647597	2	1	1	43
444	115024	3	1	3		444	648605	1	14	11	8
445	115209	3	4	24		445	650157	5	2	1	8
446	115426	6	3	2		446	650515	2	4	1	142
447	115701	2	7	11		447	650533	3	1	3	16
448	115752	3	1	13		448	650561	5	2	1	8
449	116255	2	3	1		449	651308	3	1	3	16
450	117584	6	3	2		450	651610	2	7	11	1
451	118881	2	1	1		451	651771	2	7	11	1
452	119180	3	2	1		452	651921	2	7	11	1
453	119548	3	1	1		453	652751	3	4	21	59
454	120227	1	14	14		454	652797	2	7	1	40
455	121214	1	1	1		455	652899	3	2	1	1
456	121906	3	4	25		456	653365	3	5	1	23
457	122402	3	6	1		457	653505	5	2	1	8
458	122618	3	1	4		458	653598	5	2	1	8
459	122665	3	1	27		459	653689	2	5	1	18
460	122706	3	4	25		460	654188	5	2	1	8
461	122830	2	3	1		461	654364	2	7	4	6
462	123283	6	1	1		462	727722	1	13	11	5
463	123624	3	4	17		463	727761	2	7	4	9
464	123745	3	1	1		464	727765	2	3	1	20
465	123876	6	2	1		465	728160	2	4	1	17
466	124512	2	1	1		466	728188	3	1	3	13
467	124739	3	1	2		467	728188	5	4	2	1
468	124975	2	3	2		468	728188	5	4	2	4
469	125981	3	5	1		469	728369	3	1	2	15
470	126410	1	14	14		470	728373	3	1	2	15
471	126767	3	1	1		471	728379	3	1	2	15
472	126789	5	4	99		472	728386	3	1	2	15
473	127253	2	1	1		473	728393	3	1	2	15
474	127550	2	4	1		474	728400	3	1	2	15
475	128192	5	2	1		475	728405	3	1	2	15
476	129530	3	2	1		476	728419	3	1	2	15
477	129563	3	1	13		477	728441	2	3	2	2
478	130507	6	3	2		478	728635	1	1	1	184
479	130749	3	4	17		479	728806	3	6	4	6
480	131055	5	2	1		480	728811	2	4	1	17
481	131691	5	2	1		481	728945	5	2	1	8
482	131870	3	6	1		482	729020	5	1	3	1
483	133688	2	4	1		483	729201	3	2	1	17
484	134637	3	5	4		484	729708	5	3	1	1
485	136157	3	1	3		485	729793	5	2	1	8
486	136242	3	4	21		486	729832	2	5	1	18
487	136541	3	4	21		487	730167	3	1	3	48
488	137362	2	6	1		488	730262	5	2	1	8
489	137682	2	5	1		489	731049	6	3	2	19
490	137902	1	11	1		490	731751	2	7	11	1
491	138428	3	1	1		491	100037417	4	1	1	84
492	138429	2	7	1		492	100128525	1	10	2	2
493	138474	2	7	11		493	100128647	6	3	2	19
494	138652	3	4	21		494	100129165	3	1	3	48
495	139189	2	7	1		495	100130216	3	1	2	15
496	139431	1	16	3		496	100131062	3	1	3	48
497	140687	2	4	1		497	100131266	1	16	3	1
498	140809	1	8	98		498	100131353	2	5	1	18
499	140838	3	1	3		499	100131385	1	6	5	3
500	142678	6	3	2		500	100132066	2	4	1	142
501	142910	3	1	1		501	100132552	1	13	11	5
502	143506	3	1	3		502	100132888	2	7	2	3
503	145173	2	4	1		503	100132978	3	6	3	14
504	145482	1	3	1		504	100133441	2	4	1	41
505	145553	3	1	3		505	100133481	3	1	3	3
506	145814	3	4	19		506	100133591	2	7	12	2
507	145942	3	1	11		507	100133641	1	11	1	15
508	146712	2	4	1		508	100133841	3	4	13	9
509	146956	3	1	22		509	100133846	2	7	10	2
510	147699	3	1	3		510	100133888	2	1	1	43
511	147746	2	7	11		511	100133951	5	3	1	9
512	149281	2	1	1		512	100133953	4	6	1	1
513	149420	2	7	11		513	100134077	4	6	1	1
514	149998	3	1	1		514	100134081	2	7	11	1
515	150094	2	7	11		515	100134134	1	11	1	7
516	150379	3	1	1		516	100134286	3	6	3	8
517	150465	6	3	2		517	100134291	3	1	3	16
518	150572	2	1	1		518	100134291	3	1	3	48
519	150763	2	3	1		519	100134294	3	4	21	4
520	151194	2	1	1		520	100134303	3	1	1	3
521	151516	3	4	23		521	100134371	3	1	3	16
522	151742	3	1	3		522	100134371	3	1	3	48
523	152110	2	7	11
524	152926	3	1	3
525	153642	3	1	6
526	155368	2	1	1
527	157285	2	7	10
528	157506	1	1	1
529	158067	2	7	4
530	158234	2	1	1
531	158833	2	3	1
532	158835	2	3	1
533	158866	2	3	1
534	160428	1	5	1
535	162540	3	4	23
536	163404	3	1	3
537	164022	5	2	1
538	164045	3	6	1
539	164668	3	5	4
540	165631	2	4	2
541	167127	2	4	1
542	167153	2	7	7
543	167359	2	7	11
544	170685	3	6	1
545	171586	3	1	1
546	195814	1	1	1
547	196051	3	1	3
548	196120	3	1	3
549	196410	2	1	1
550	196541	2	1	1
551	200081	3	1	11
552	200879	3	1	1
553	200895	1	5	1
554	203074	3	4	21
555	203447	2	7	11
556	219970	2	3	1
557	221143	2	1	1
558	221955	3	1	1
559	222236	3	1	4
560	253827	1	8	4
561	253982	1	14	11
562	254531	2	3	1
563	254773	3	2	1
564	255189	3	1	1
565	255239	2	7	11
566	256356	2	7	1
567	256374	5	2	1
568	257054	1	1	99
569	257218	6	3	2
570	259307	1	4	3
571	260429	3	4	21
572	261729	1	16	1
573	283209	2	7	1
574	283209	5	4	2
575	283464	2	4	1
576	283471	3	4	21
577	283748	3	1	1
578	283848	3	1	1
579	283927	3	6	1
580	284004	3	2	1
581	284023	6	3	2
582	284131	3	1	21
583	285193	3	1	3
584	285498	6	3	2
585	285755	5	2	1
586	286528	3	1	3
587	317749	1	1	1
588	333926	3	1	3
589	338599	3	1	3
590	339105	3	4	21
591	339175	2	1	1
592	339501	3	4	21
593	339879	2	4	1
594	339896	4	1	1
595	339906	3	4	21
596	339983	2	3	1
597	340075	3	1	6
598	340591	4	2	1
599	340654	3	1	1
600	341112	6	1	1
601	341277	3	4	21
602	341350	3	4	21
603	341392	6	2	1
604	342541	5	2	1
605	343066	3	1	1
606	343384	5	2	1
607	344752	3	1	1
608	345062	3	4	21
609	345630	2	1	1
610	346606	2	3	1
611	346702	3	4	21
612	347516	2	3	1
613	347527	3	1	6
614	348158	6	2	1
615	353497	2	7	7
616	360203	2	4	1
617	373509	3	1	2
618	373856	3	1	2
619	374462	3	1	3
620	374569	3	1	1
621	374569	3	5	1
622	374875	1	1	1
623	375449	2	7	11
624	375748	3	6	1
625	375775	3	1	1
626	377047	3	4	21
627	377630	3	1	2
628	387712	4	2	1
629	387893	2	1	1
630	388743	3	4	22
631	389396	2	3	1
632	389840	2	7	11
633	389844	1	16	3
634	389852	3	2	1
635	389856	3	1	2
636	389932	1	1	1
637	390006	5	2	1
638	390031	3	1	3
639	390033	3	1	3
640	390226	4	6	1
641	390378	5	2	1
642	390928	3	1	3
643	391322	4	1	1
644	391365	2	8	2
645	391627	3	1	2
646	392188	3	1	2
647	392197	3	1	2
648	392275	3	1	4
649	399818	2	1	1
650	400668	3	4	21
651	402036	4	2	1
652	402198	2	7	9
653	403313	3	1	3
654	431705	3	4	24
655	440795	4	2	1
656	441018	2	4	1
657	441024	1	5	1
658	441024	3	5	4
659	441282	1	1	1
660	441490	1	16	3
661	441584	3	1	3
662	442038	2	8	2
663	442388	1	1	1
664	493911	3	1	3
665	574537	2	4	1
666	641371	3	1	2
667	642103	3	2	1
668	642443	1	1	1
669	643414	3	1	1
670	643418	3	1	1
671	643509	1	5	1
672	643637	2	3	1
673	643997	5	2	1
674	644378	2	4	1
675	644591	5	2	1
676	644732	3	6	3
677	644974	2	4	1
678	645015	2	4	1
679	645390	4	2	1
680	645402	3	1	2
681	645529	3	4	21
682	645619	2	7	4
683	645771	2	4	2
684	645822	3	1	2
685	645836	3	1	2
686	646409	2	3	1
687	646463	6	3	2
688	646805	6	2	1
689	647169	2	5	1
690	647341	3	1	2
691	647597	2	1	1
692	648517	1	1	1
693	648605	1	14	11
694	649264	3	1	1
695	650157	5	2	1
696	650515	2	4	1
697	650533	3	1	3
698	650561	5	2	1
699	650832	2	7	12
700	651308	3	1	3
701	651610	2	7	11
702	651771	2	7	11
703	651921	2	7	11
704	652147	3	6	1
705	652522	3	6	1
706	652751	3	4	21
707	652797	2	7	1
708	652899	3	2	1
709	653365	3	5	1
710	653505	5	2	1
711	653598	5	2	1
712	653689	2	5	1
713	654188	5	2	1
714	654364	2	7	4
715	727722	1	13	11
716	727737	3	4	22
717	727761	2	7	4
718	727765	2	3	1
719	727936	2	4	1
720	728160	2	4	1
721	728188	3	1	3
722	728188	5	4	2
723	728294	1	1	99
724	728369	3	1	2
725	728373	3	1	2
726	728379	3	1	2
727	728386	3	1	2
728	728393	3	1	2
729	728400	3	1	2
730	728405	3	1	2
731	728419	3	1	2
732	728441	2	3	2
733	728635	1	1	1
734	728806	3	6	4
735	728811	2	4	1
736	728945	5	2	1
737	729020	5	1	3
738	729034	3	4	11
739	729201	3	2	1
740	729403	1	2	1
741	729708	5	3	1
742	729756	3	4	21
743	729793	5	2	1
744	729832	2	5	1
745	729920	2	7	7
746	730167	3	1	3
747	730262	5	2	1
748	730429	6	3	2
749	730924	3	2	1
750	731049	6	3	2
751	731751	2	7	11
752	732415	3	4	24
753	100037417	4	1	1
754	100128525	1	10	2
755	100128647	6	3	2
756	100129053	1	14	11
757	100129165	3	1	3
758	100129883	2	4	2
759	100130216	3	1	2
760	100130220	3	6	1
761	100131062	3	1	3
762	100131266	1	16	3
763	100131353	2	5	1
764	100131375	1	11	1
765	100131385	1	6	5
766	100132066	2	4	1
767	100132552	1	13	11
768	100132888	2	7	2
769	100132962	2	3	1
770	100132978	3	6	3
771	100133441	2	4	1
772	100133481	3	1	3
773	100133517	6	3	2
774	100133565	6	3	2
775	100133591	2	7	11
776	100133591	2	7	12
777	100133623	2	7	3
778	100133641	1	11	1
779	100133672	3	6	3
780	100133760	1	14	11
781	100133841	3	4	13
782	100133846	2	7	10
783	100133851	2	7	11
784	100133888	2	1	1
785	100133930	1	1	99
786	100133951	5	3	1
787	100133953	4	6	1
788	100134008	3	6	1
789	100134077	4	6	1
790	100134081	2	7	11
791	100134134	1	11	1
792	100134286	3	6	3
793	100134291	3	1	3
794	100134294	3	4	21
795	100134303	3	1	1
796	100134314	2	8	2
797	100134371	3	1	3
798	100134433	2	7	11
